# Supplementary material for: Cuproptosis-related signature predicts prognosis, immunotherapy efficacy, and chemotherapy sensitivity in lung adenocarcinoma
Source: Front Oncol. 2023 Mar 15;13:1127768. doi: 10.3389/fonc.2023.1127768 (PMC10050597; doi:10.3389/fonc.2023.1127768)
Supplement: Supplementary file 1 [file Table_1.xlsx]

## Sheet: Sheet1
Supplementary Table 1: Differential analysis results of three cuproptosis subtypes.
B VS A
ID	logFC	AveExpr	t	P.Value	adj.P.Val
CDKN2A	-2.42899	3.5325	-33.3788	1.66931e-150	2.82581e-146
CDKN2B	-1.06165	4.28209	-11.9774	2.2408e-30	1.89662e-26
TESC	1.61236	4.93661	9.61559	1.01169e-20	2.44655e-17
C9orf152	1.05013	4.76507	9.07633	9.71803e-19	1.09671e-15
S100P	2.03145	6.29411	8.12129	1.88977e-15	5.92407e-13
GKN2	1.29121	3.23227	8.10949	2.06629e-15	6.24611e-13
CPS1	1.53267	3.09726	8.03355	3.66279e-15	1.01645e-12
PLAU	-1.02558	6.89767	-7.5642	1.14204e-13	1.97271e-11
MSLN	1.83362	6.22486	7.321	6.34628e-13	8.45904e-11
PGC	2.09574	5.89814	7.15375	2.00901e-12	2.26723e-10
CACNA2D2	1.07762	4.70929	6.86959	1.352e-11	1.03093e-09
AQP3	1.0098	8.26258	6.79524	2.20266e-11	1.54716e-09
SFTPB	1.50302	10.7188	6.78857	2.30065e-11	1.60269e-09
GJB1	1.06289	3.93983	6.6256	6.59572e-11	3.9381e-09
RASD1	1.01001	6.54379	6.5513	1.05849e-10	5.87479e-09
TFF1	1.62826	3.69056	6.47446	1.7181e-10	8.81334e-09
SLC7A2	1.02203	4.53859	6.44563	2.05791e-10	1.03066e-08
MUC5AC	1.1046	2.55344	6.06608	2.07659e-09	7.33874e-08
WIF1	1.23307	4.44165	6.05409	2.22947e-09	7.77244e-08
TNNT1	-1.13804	3.13072	-6.03863	2.44307e-09	8.35481e-08
FGG	1.66776	4.91645	5.99954	3.07587e-09	1.02164e-07
FGA	1.43667	3.57607	5.95962	3.8863e-09	1.24248e-07
SPINK1	1.52007	5.90124	5.89598	5.62687e-09	1.68886e-07
MSMB	1.48709	3.8784	5.88355	6.04626e-09	1.80832e-07
SCGB3A2	1.63037	7.42801	5.86654	6.67018e-09	1.95351e-07
FOLR1	1.1037	7.26454	5.84593	7.51015e-09	2.15844e-07
MUC5B	1.41132	3.88183	5.71361	1.59455e-08	4.1022e-07
GPR87	-1.05853	3.58063	-5.55929	3.76555e-08	8.2999e-07
TSPAN8	1.04693	6.11115	5.48047	5.79435e-08	1.18462e-06
CRABP2	-1.03458	6.94265	-5.14365	3.44161e-07	5.30598e-06
TFF3	1.1411	5.70866	5.00339	7.02073e-07	9.75754e-06
GPX2	1.16014	4.34127	4.70445	3.02987e-06	3.34135e-05
BPIFA1	1.12508	4.92773	3.63256	0.000299709	0.0015902
C VS A
CDKN2A	-2.63737	3.5325	-39.4298	4.11718e-185	6.96956e-181
TPX2	-1.05373	4.95942	-10.0969	1.45428e-22	1.53993e-19
MYBL2	-1.20471	4.50506	-9.02481	1.48712e-18	3.18658e-16
UBE2C	-1.02632	5.65119	-8.90333	4.02474e-18	8.01539e-16
SFTPB	1.60009	10.7188	7.86261	1.30742e-14	9.4664e-13
NAPSA	1.40159	9.48688	7.71799	3.76998e-14	2.4832e-12
ABCA3	1.00246	5.90692	7.66404	5.57311e-14	3.52021e-12
VSIG2	1.02353	4.57903	7.36764	4.58426e-13	2.35874e-11
CACNA2D2	1.06107	4.70929	7.35902	4.86879e-13	2.49e-11
SFTA3	1.00257	6.8849	7.35661	4.95129e-13	2.52456e-11
GGTLC1	1.04392	4.6192	7.2412	1.10283e-12	5.38003e-11
AQP1	1.00482	7.41893	7.0932	3.03232e-12	1.34375e-10
C4BPA	1.25113	7.45218	7.05608	3.89715e-12	1.69591e-10
IRX2	1.01049	4.55424	6.89656	1.13132e-11	4.31327e-10
C16orf89	1.30282	7.24978	6.80059	2.12688e-11	7.54798e-10
SUSD2	1.10324	5.60764	6.55645	1.0245e-10	3.04259e-09
ADH1B	1.05729	4.62011	6.54511	1.10078e-10	3.25201e-09
SCGB3A2	1.65766	7.42801	6.48932	1.56503e-10	4.42284e-09
CYP4B1	1.18025	5.64379	6.39084	2.89435e-10	7.71584e-09
CPB2	1.02963	3.17424	6.23439	7.56142e-10	1.77285e-08
FOLR1	1.06047	7.26454	6.11097	1.58978e-09	3.44582e-08
PIGR	1.23564	7.93686	6.01109	2.87391e-09	5.84731e-08
SFTPD	1.17123	7.5746	5.95334	4.03148e-09	7.92623e-08
SERPIND1	1.00742	3.3495	5.72227	1.51856e-08	2.53263e-07
SPINK1	1.21444	5.90124	5.12478	3.79178e-07	4.18158e-06
AKR1B10	-1.01709	3.57119	-4.58907	5.21705e-06	4.11913e-05
SFTPC	1.33149	6.9205	4.47591	8.78866e-06	6.50238e-05
PGC	1.12418	5.89814	4.17486	3.33114e-05	0.000208464
SCGB3A1	1.02212	7.11154	3.81045	0.000150064	0.00076595
C VS B
GLS	1.63651	5.94186	21.1795	2.01584e-78	3.41242e-74
S100P	-2.75094	6.29411	-11.5756	1.25114e-28	1.05897e-24
DPP4	1.40246	5.90541	10.7787	2.75012e-25	1.5518e-21
INSL4	-1.0058	1.85455	-9.2112	3.16274e-19	4.46157e-16
DUSP4	-1.12551	4.6866	-9.02247	1.51614e-18	1.83323e-15
ATP13A4	1.11153	4.13262	8.72053	1.76485e-17	1.09185e-14
CPS1	-1.57159	3.09726	-8.67042	2.63539e-17	1.43909e-14
TESC	-1.30667	4.93661	-8.20205	1.02241e-15	3.03638e-13
GPR110	1.06318	3.79936	7.45168	2.5399e-13	3.0711e-11
LRRN4	1.00789	3.92727	7.43902	2.77709e-13	3.31562e-11
GPX2	-1.6139	4.34127	-6.88841	1.19403e-11	7.40384e-10
MUC5B	-1.59289	3.88183	-6.78756	2.31589e-11	1.31998e-09
AKR1B10	-1.53595	3.57119	-6.70469	3.96701e-11	2.07909e-09
AKR1C3	-1.07499	5.99503	-6.56431	9.74686e-11	4.37652e-09
IL37	1.07434	3.08426	6.55489	1.03469e-10	4.58514e-09
AOC1	-1.06961	3.77185	-6.54891	1.0746e-10	4.72489e-09
MUC5AC	-1.10033	2.55344	-6.36021	3.49862e-10	1.28749e-08
AKR1C1	-1.19496	4.77548	-6.2297	7.77941e-10	2.51317e-08
MSLN	-1.44028	6.22486	-6.05274	2.24744e-09	6.08866e-08
FGA	-1.38318	3.57607	-6.03926	2.43397e-09	6.50904e-08
TFPI2	1.24733	5.29624	5.92372	4.79061e-09	1.14058e-07
MSMB	-1.41423	3.8784	-5.88932	5.84816e-09	1.35799e-07
MMP13	1.0954	3.57271	5.87318	6.41959e-09	1.4745e-07
FGL1	-1.03197	3.62569	-5.71145	1.61403e-08	3.26523e-07
TFF1	-1.31777	3.69056	-5.51521	4.7949e-08	8.10869e-07
CYP24A1	-1.00447	4.3519	-5.28933	1.61187e-07	2.24021e-06
FGG	-1.08	4.91645	-4.08933	4.79325e-05	0.000278163
RPS4Y1	-1.20554	4.37356	-3.67541	0.000254368	0.0011458
MALAT1	1.0703	3.95258	1.98771	0.0472063	0.0922332
