# Supplementary material for: Cuproptosis-related signature predicts prognosis, immunotherapy efficacy, and chemotherapy sensitivity in lung adenocarcinoma
Source: Front Oncol. 2023 Mar 15;13:1127768. doi: 10.3389/fonc.2023.1127768 (PMC10050597; doi:10.3389/fonc.2023.1127768)
Supplement: Supplementary file 2 [file Table_2.xlsx]

## Sheet: Sheet1
Supplementary Table 2： 72 cuproptosis-related DEGs
ID	HR	HR.95L	HR.95H	pvalue
CDKN2A	1.07662	0.984301	1.17759	0.106526
CDKN2B	0.939428	0.828526	1.06517	0.32962
TESC	1.03349	0.964	1.10799	0.353616
C9orf152	0.939181	0.84614	1.04245	0.238461
S100P	1.0823	1.0334	1.13352	0.000800912
GKN2	0.950113	0.88127	1.02433	0.182372
CPS1	1.08292	1.02993	1.13865	0.00185908
PLAU	1.13655	1.04137	1.24043	0.00412444
MSLN	1.03594	0.986894	1.08743	0.15362
PGC	0.941234	0.902264	0.981887	0.00499653
CACNA2D2	0.844206	0.783939	0.909106	7.40523e-06
AQP3	0.890216	0.823671	0.962137	0.0033497
SFTPB	0.914326	0.874814	0.955624	7.07328e-05
GJB1	0.96705	0.896822	1.04278	0.383736
RASD1	0.924433	0.852013	1.00301	0.0590552
TFF1	1.04859	1.00391	1.09527	0.0327216
SLC7A2	0.983448	0.908839	1.06418	0.67842
MUC5AC	1.03558	0.973311	1.10182	0.269194
WIF1	0.909266	0.85664	0.965125	0.00176648
TNNT1	1.12804	1.05854	1.20211	0.00020458
FGG	1.02863	0.984856	1.07436	0.20328
FGA	1.06191	1.01314	1.11303	0.0122793
SPINK1	0.991352	0.945607	1.03931	0.718605
MSMB	0.990758	0.943457	1.04043	0.709903
SCGB3A2	0.946432	0.908245	0.986224	0.00879048
FOLR1	0.932481	0.877028	0.99144	0.0254318
MUC5B	1.05205	1.0034	1.10307	0.035692
GPR87	1.13139	1.06189	1.20544	0.000135292
TSPAN8	1.01311	0.948329	1.08231	0.699308
CRABP2	1.01287	0.952487	1.07708	0.683428
TFF3	0.998964	0.945566	1.05538	0.970496
GPX2	1.05384	1.00589	1.10408	0.0272993
BPIFA1	1.01742	0.978181	1.05824	0.389379
TPX2	1.29213	1.1698	1.42725	4.40283e-07
MYBL2	1.18574	1.09373	1.28549	3.56792e-05
UBE2C	1.19836	1.0945	1.31208	9.14721e-05
NAPSA	0.903324	0.858195	0.950826	0.000100923
ABCA3	0.862252	0.794701	0.935546	0.000370028
VSIG2	0.895925	0.82633	0.971381	0.00772749
SFTA3	0.846704	0.79456	0.90227	2.88087e-07
GGTLC1	0.842389	0.77456	0.916159	6.21778e-05
AQP1	0.922092	0.851857	0.998118	0.0447964
C4BPA	0.887511	0.83772	0.940262	5.1013e-05
IRX2	0.8673	0.805825	0.933464	0.000147314
C16orf89	0.900154	0.852235	0.950768	0.000164052
SUSD2	0.875323	0.819304	0.935172	7.93866e-05
ADH1B	0.878021	0.821773	0.93812	0.000117644
CYP4B1	0.868335	0.819431	0.920157	1.81101e-06
CPB2	0.926942	0.861597	0.997242	0.0419508
PIGR	0.939518	0.894296	0.987028	0.0131848
SFTPD	0.918617	0.871221	0.968591	0.00168546
SERPIND1	0.900343	0.840943	0.963938	0.00257253
AKR1B10	1.06777	1.01875	1.11915	0.00624026
SFTPC	0.937834	0.903739	0.973216	0.000681579
SCGB3A1	0.929163	0.891464	0.968457	0.000507779
GLS	0.813412	0.716363	0.923609	0.00144327
DPP4	0.897007	0.824908	0.975408	0.0110099
INSL4	1.1784	1.08119	1.28434	0.000186019
DUSP4	1.04498	0.955836	1.14244	0.333483
ATP13A4	0.818386	0.748578	0.894704	1.05375e-05
GPR110	0.958594	0.883898	1.0396	0.306954
LRRN4	0.926467	0.849441	1.01048	0.0845967
AKR1C3	1.0436	0.972671	1.1197	0.234695
IL37	0.999778	0.929028	1.07592	0.995269
AOC1	1.03067	0.962205	1.104	0.38904
AKR1C1	1.02844	0.969764	1.09067	0.349473
TFPI2	1.0393	0.983467	1.09831	0.171237
MMP13	1.02881	0.967578	1.09391	0.364326
FGL1	1.01893	0.955265	1.08684	0.568883
CYP24A1	1.09172	1.02771	1.1597	0.00441512
RPS4Y1	1.02336	0.987845	1.06015	0.200063
MALAT1	0.883992	0.859471	0.909213	8.62421e-18
